# Supplementary material for: Complete biosynthesis of a sulfated chondroitin in Escherichia coli
Source: Nat Commun. 2021 Mar 2;12:1389. doi: 10.1038/s41467-021-21692-5 (PMC7925653; doi:10.1038/s41467-021-21692-5)
Supplement: Supplementary file 4 — Source Data [file 41467_2021_21692_MOESM4_ESM.xlsx]

## Sheet: Fig. 2a,c,d
	PANEL A						PANEL C					PANEL D
		PAPS Concentration (umol/gDCW)		% Sulfation					% Sulfation				Residual PAPS (umol/gDCW)		% Sulfation		4-sulfated CS Concentration (ug/gDCW)		Unsulfated CS Concentration (ug/gDCW)
	cysH state	Average	Standard Deviation	Average	Standard Deviation		cysH state	cys genes overexpressed	Average	Standard Deviation		Genes Overexpressed in MG1655 ΔcysH	Average	Standard Deviation	Average	Standard Deviation	Average	Standard Deviation	Average	Standard Deviation
	Wildtype	0	0	0	0		Deleted	-	22.72	4.2404		kfoA, kfoC, kfoF	0.45	0.04342	0	0	0	0	39.24	2.086
	Repressed	0.0009939	0.000564398	6.1783	0.5898		Deleted	cysQ	3.22	1.0852		kfoA, kfoC, kfoF, Sw	0.28	0.0329	57.683	8.9474	7.873	0.563	5.37	0.21
	Deleted	0.01356	0.00473338	17.7782	5.3652		Deleted	cysDNCQ	2.87	1.2259

## Sheet: Fig. 3b,c
	PANEL B							PANEL C
			Relative Rate of Reaction							%Sulfation
	Sulfotransferase	Type of Rate	Average	Standard Deviation				Sulfotransferase	Type of Rate	Average	Standard Deviation
	Wildtype	Initial	1	0.5726				Wildtype	In vitro	47.544	1.8538
	Mutant 1	Initial	3.059	1.0519				Mutant 1	In vitro	73.688	7.0588
	Mutant 2	Initial	5.4107	1.0581				Mutant 2	In vitro	85.272	1.64
	Mutant 4	Initial	7.2619	1.0829				Mutant 4	In vitro	81.33	2.3529
	Wildtype	Average	1	0.0801				Wildtype	In vivo	5.51	2.2571
	Mutant 1	Average	1.777	0.1122				Mutant 1	In vivo	6.28	1.3714
	Mutant 2	Average	2.1709	0.1237				Mutant 2	In vivo	16.68	1.0714
	Mutant 4	Average	1.944	0.0717				Mutant 4	In vivo	4.69	2.48571

## Sheet: Fig. 4b,c
	PANEL B							PANEL C
		CS Concentration (ug/gDCW)		% Sulfation							% Sulfation
	Induction OD600	Average	Standard Deviation	Average	Standard Deviation			Induction OD600	Induction Level [IPTG] (mM)	Expression Temperature (°C)	Average	Standard Deviation
	Uninduced	0	0	0	0			0.6	0.5	16	16.42	2.2134
	0	3.81667	3.25786	1.395	0.4003			0.6	1	16	23.86	1.0746
	0.3	10.8833	2.77264	14.363	5.9404			0.6	0.5	20	7.48	2.732
	0.6	112.428	49.0989	21.005	5.1606			0.6	1	20	18.63	5.0755
	1	161.65	20.1017	23.5	2.3624			0.6	0.5	37	0	0
								0.6	1	37	0.3	0.21
								1	0.5	16	12.52	3.5811
								1	1	16	11.83	3.0566
								1	0.5	20	23.5	1.8471
								1	1	20	22.48	2.3413
								1	0.5	37	0.08	0.02
								1	1	37	0	0

## Sheet: Fig. 5b,c
	PANEL B							PANEL C
				Extracellular CS (mg/gDCW)
	Strain	Sulfotransferase	GAG Export	Average	Standard Deviation						Intracellular CS (ug/gDCW)		% Sulfation
	K4 ΔkfoE ΔcysH (DE3)	Induced	Native	221.427	62.7452			Strain	Sulfotransferase	GAG Export	Average	Standard Deviation	Average	Standard Deviation
		Induced	Repressed	79.7892	4.09427			K4 ΔkfoE ΔcysH (DE3)	Uninduced	Repressed	42.408	7.57	0	0
									Induced	Native	36.135	13.36	18.778	5.45
									Induced	Repressed	30.579	10.62	54.592	12.03

## Sheet: Suppl Fig. 3
			% Sulfation
	Phenotype	Temperature (°C)	Average	Standard Deviation
	pET32LIC Sw	16	5.51	2.2203
	pETM6 Sw	16	22.72	4.3174
	pET32LIC Sw	20	3.26	0.3495
	pETM6 Sw	20	18.78	5.2631

## Sheet: Supp Fig. 4b
	Panel B
		Relative Extracellular CS%
	Phenotype	Average	Standard Deviation
	Sw	100	28.3367
	Sw dT1	98.0856	26.8788
	Sw dT2	154.962	34.408
	Sw dT3	126.369	54.5249
	Sw dM1	36.0341	1.84904
	Sw dM2	144.964	1.8379

## Sheet: Suppl Fig. 6
	Brand	CS Type	% 4-sulfated CS	% 6-sulfated CS	% Unsulfated CS
	Seikogaku	Shark Cartilage	83.18	16.54	0.28
	Sigma	Whale Cartilage	73.5	25.6	0.9
	Sigma	Bovine Trachea	69.02	24.81	6.17
	E.coli K4 producer	Microbial	54.59	0	45.41
	E.coli MG producer	Microbial	57.68	0	42.32

## Sheet: Suppl Fig. 7
	Avg Abs 400 nm				Corrected Abs 400 nm						StdDev Error
Time (mins)	Mut 2	Mut 4	WT	Mut 1	WT	Mut 1	Mut 2	Mut 4	Neg control		Mut 2	Neg ctrl	WT	Mut 4	Mut 1
0	0.1484	0.1632	0.1609	0.1743	0	0	0	0	0		0	0.001609	0	0.004158	0.00288853
0.5	0.1857	0.1952	0.1584	0.2017	-0.0025	0.0274	0.0373	0.032	0.0123		0.004158	0.001584	0.00612354	0.00335876	0.00796626
1	0.22	0.2462	0.1812	0.2281	0.0203	0.0538	0.0716	0.083	0.0557		0.009276	0.001812	0.00663266	0.0092631	0.0126183
1.5	0.2487	0.2902	0.2096	0.246	0.0487	0.0717	0.1003	0.127	0.07325		0.0121658	0.002096	0.00514774	0.0146725	0.0138098
2	0.2763	0.3183	0.2291	0.2705	0.0682	0.0962	0.1279	0.1551	0.0784		0.0128234	0.002291	0.00585484	0.0148492	0.0148291
2.5	0.3009	0.346	0.2466	0.2894	0.0857	0.1151	0.1525	0.1828	0.08015		0.0121386	0.002466	0.00605283	0.0159453	0.0150921
3	0.3207	0.3666	0.2591	0.3071	0.0982	0.1328	0.1723	0.2034	0.0814		0.0124131	0.002591	0.00678823	0.0162281	0.0153881
3.5	0.337	0.3838	0.2704	0.3241	0.1095	0.1498	0.1886	0.2206	0.08145		0.0120843	0.002704	0.00759433	0.0165463	0.0144674
4	0.3526	0.3966	0.2799	0.3426	0.119	0.1683	0.2042	0.2334	0.08245		0.0131522	0.002799	0.00886712	0.0155564	0.0125275
4.5	0.3665	0.4046	0.2874	0.3604	0.1265	0.1861	0.2181	0.2414	0.08225		0.0190707	0.002874	0.00344125	0.0134704	0.0113766
5	0.3767	0.4113	0.2944	0.374	0.1335	0.1997	0.2283	0.2481	0.08395		0.0187283	0.002944	0.0112571	0.0122329	0.00920653
5.5	0.3877	0.4157	0.2997	0.3891	0.1388	0.2148	0.2393	0.2525	0.084		0.0170111	0.002997	0.00158038	0.00989949	0.0072337
6	0.397	0.419	0.304	0.3973	0.1431	0.223	0.2486	0.2558	0.08425		0.0177283	0.00304	0.00131946	0.00777817	0.00568832
6.5	0.4045	0.4218	0.3083	0.404	0.1474	0.2297	0.2561	0.2586	0.0848		0.00219203	0.003083	0.0013534	0.00611647	0.00381413
7	0.4115	0.4231	0.3111	0.4095	0.1502	0.2352	0.2631	0.2599	0.08515		0.00158038	0.003111	0.00139159	0.00410122	0.00233451
7.5	0.4179	0.425	0.3146	0.413	0.1537	0.2387	0.2695	0.2618	0.0849		0.00060104	0.003146	0.00139159	0.00251023	0.00141386
8	0.4212	0.4255	0.3163	0.4156	0.1554	0.2413	0.2728	0.2623	0.0852		0.00115668	0.003163	0.00140431	0.00152028	0.0003288
8.5	0.4258	0.4268	0.3188	0.4179	0.1579	0.2436	0.2774	0.2636	0.08605		0.00170059	0.003188	0.00140149	0.00035355	3.288e-05
9	0.4275	0.4276	0.321	0.4165	0.1601	0.2422	0.2791	0.2644	0.0863		0.00167938	0.00321	0.00135057	3.5355e-05	0.00065761
9.5	0.4296	0.4276	0.3242	0.4194	0.1633	0.2451	0.2812	0.2644	0.08635		0.00167938	0.003242	0.00134633	0.00070711	0.00095353
10	0.4315	0.4286	0.3262	0.4213	0.1653	0.247	0.2831	0.2654	0.08625		0.00247487	0.003262	0.00134492	0.0010253	0.00121658
10.5	0.4321	0.4284	0.3286	0.422	0.1677	0.2477	0.2837	0.2652	0.0861		0.00219203	0.003286	0.00132088	0.00130815	0.00128234
11	0.4328	0.4289	0.3311	0.4239	0.1702	0.2496	0.2844	0.2657	0.08695		0.00236881	0.003311	0.00131239	0.00137886	0.00141386
11.5	0.4343	0.43	0.3329	0.4248	0.172	0.2505	0.2859	0.2668	0.08665		0.00240416	0.003329	0.00129966	0.00152028	0.00184131
12	0.4352	0.4296	0.3316	0.4252	0.1707	0.2509	0.2868	0.2664	0.08735		0.00222739	0.003316	0.0013237	0.0019799	0.00180843
12.5	0.4356	0.4301	0.334	0.4265	0.1731	0.2522	0.2872	0.2669	0.0872		0.0027705	0.00334	0.00130815	0.00194454	0.00131522
13	0.4353	0.4313	0.3323	0.4263	0.1714	0.252	0.2869	0.2681	0.08635		0.002775	0.003323	0.00132936	0.00141421	0.00190707
13.5	0.4361	0.4303	0.3315	0.4263	0.1706	0.252	0.2877	0.2671	0.0865		0.002774	0.003315	0.00134067	0.00205061	0.00197283
14	0.4369	0.4309	0.3319	0.4266	0.171	0.2523	0.2885	0.2677	0.08725		0.002781	0.003319	0.00133926	0.00212132	0.00217011
14.5	0.4376	0.431	0.3313	0.4273	0.1704	0.253	0.2892	0.2678	0.0865		0.002785	0.003313	0.00135765	0.00233345	0.00197283
15	0.4381	0.4321	0.3306	0.4276	0.1697	0.2533	0.2897	0.2689	0.08665		0.002793	0.003306	0.00171473	0.00212132	0.00154538
15.5	0.437	0.4323	0.3312	0.4283	0.1703	0.254	0.2886	0.2691	0.08675		0.0027885	0.003312	0.0017165	0.0016617	0.00200571
16	0.4384	0.4323	0.3316	0.4279	0.1707	0.2536	0.29	0.2691	0.08695		0.0027955	0.003316	0.00170236	0.00215668	0.00193995
16.5	0.437	0.4311	0.3313	0.4282	0.1704	0.2539	0.2886	0.2679	0.087		0.0027825	0.003313	0.00171297	0.00208597	0.00190707
17	0.4387	0.4329	0.3317	0.4276	0.1708	0.2533	0.2903	0.2697	0.08705		0.0028	0.003317	0.00169529	0.00205061	0.00184343
17.5	0.4389	0.4323	0.3314	0.4279	0.1705	0.2536	0.2905	0.2691	0.08725		0.002798	0.003314	0.0017059	0.00233345	0.00195515
18	0.4391	0.4321	0.3324	0.4286	0.1715	0.2543	0.2907	0.2689	0.08715		0.002798	0.003324	0.00170059	0.00247487	0.0017317
18.5	0.4391	0.4329	0.3332	0.4282	0.1723	0.2539	0.2907	0.2697	0.0874		0.002802	0.003332	0.00167938	0.00219203	0.00187136
19	0.4395	0.4328	0.3334	0.4284	0.1725	0.2541	0.2911	0.2696	0.08675		0.0028035	0.003334	0.00167938	0.00236881	0.00189929
19.5	0.4394	0.4326	0.3339	0.4282	0.173	0.2539	0.291	0.2694	0.08665		0.002802	0.003339	0.001667	0.00240416	0.00175964
20	0.4392	0.4329	0.3347	0.429	0.1738	0.2547	0.2908	0.2697	0.08785		0.0028025	0.003347	0.001667	0.00222739	0.00164791
20.5	0.4392	0.4333	0.3348	0.4291	0.1739	0.2548	0.2908	0.2701	0.0877		0.0028045	0.003348	0.001667	0.00208597	0.00170377
21	0.4397	0.4336	0.335	0.4288	0.1741	0.2545	0.2913	0.2704	0.0878		0.0028085	0.00335	0.00165817	0.00215668	0.00167584
21.5	0.4386	0.4326	0.3347	0.4292	0.1738	0.2549	0.2902	0.2694	0.08865		0.002798	0.003347	0.00167054	0.00212132	0.00167584
22	0.4394	0.4334	0.3351	0.4289	0.1742	0.2546	0.291	0.2702	0.0894		0.002806	0.003351	0.00165817	0.00212132	0.00187136
22.5	0.4396	0.4329	0.3352	0.4292	0.1743	0.2549	0.2912	0.2697	0.08775		0.0028045	0.003352	0.0016617	0.00236881	0.00159205
23	0.4392	0.4335	0.336	0.4291	0.1751	0.2548	0.2908	0.2703	0.0878		0.0028055	0.00336	0.00164579	0.00201525	0.00175964
23.5	0.4396	0.4333	0.3365	0.4295	0.1756	0.2552	0.2912	0.2701	0.08745		0.0028065	0.003365	0.00164402	0.00222739	0.00201101
24	0.4407	0.4335	0.3364	0.4289	0.1755	0.2546	0.2923	0.2703	0.0881		0.002813	0.003364	0.00163518	0.00254558	0.0017317
24.5	0.4395	0.4333	0.3365	0.4287	0.1756	0.2544	0.2911	0.2701	0.08765		0.002806	0.003365	0.00162988	0.00219203	0.0017317
25	0.4397	0.4335	0.3369	0.4289	0.176	0.2546	0.2913	0.2703	0.08795		0.002808	0.003369	0.00162635	0.00219203	0.00189929
25.5	0.4402	0.4334	0.3378	0.4293	0.1769	0.255	0.2918	0.2702	0.08805		0.00281	0.003378	0.00161751	0.00240416	0.00156412
26	0.4396	0.434	0.3377	0.4296	0.1768	0.2553	0.2912	0.2708	0.0882		0.00281	0.003377	0.00162458	0.0019799	0.00164791
26.5	0.4393	0.4334	0.3374	0.4296	0.1765	0.2553	0.2909	0.2702	0.0889		0.0028055	0.003374	0.00162988	0.00208597	0
27	0.4399	0.4341	0.3379	0.4297	0.177	0.2554	0.2915	0.2709
27.5	0.4398	0.4339	0.3383	0.43	0.1774	0.2557	0.2914	0.2707
28	0.4392	0.4331	0.338	0.4292	0.1771	0.2549	0.2908	0.2699
28.5	0.4395	0.4338	0.3387	0.43	0.1778	0.2557	0.2911	0.2706
29	0.4392	0.4337	0.3383	0.4295	0.1774	0.2552	0.2908	0.2705
29.5	0.4393	0.4333	0.3387	0.4294	0.1778	0.2551	0.2909	0.2701
30	0.4397	0.4334	0.339	0.4296	0.1781	0.2553	0.2913	0.2702
30.5	0.4396	0.4341	0.3391	0.4301	0.1782	0.2558	0.2912	0.2709
31	0.4397	0.4337	0.3397	0.4297	0.1788	0.2554	0.2913	0.2705
31.5	0.4396	0.4341	0.3389	0.4296	0.178	0.2553	0.2912	0.2709
32	0.4399	0.4338	0.3403	0.4294	0.1794	0.2551	0.2915	0.2706
32.5	0.4401	0.433	0.3401	0.4298	0.1792	0.2555	0.2917	0.2698
33	0.4394	0.4336	0.3399	0.4295	0.179	0.2552	0.291	0.2704
33.5	0.4402	0.4338	0.3405	0.4295	0.1796	0.2552	0.2918	0.2706
34	0.4395	0.4336	0.3405	0.4298	0.1796	0.2555	0.2911	0.2704
34.5	0.4396	0.434	0.3411	0.4296	0.1802	0.2553	0.2912	0.2708
35	0.4397	0.4342	0.3409	0.4305	0.18	0.2562	0.2913	0.271
35.5	0.439	0.4337	0.341	0.4299	0.1801	0.2556	0.2906	0.2705
36	0.4391	0.4335	0.341	0.4306	0.1801	0.2563	0.2907	0.2703
36.5	0.4398	0.4334	0.3413	0.43	0.1804	0.2557	0.2914	0.2702
37	0.4398	0.4341	0.3418	0.43	0.1809	0.2557	0.2914	0.2709
37.5	0.4394	0.4341	0.3419	0.4296	0.181	0.2553	0.291	0.2709
38	0.4401	0.4336	0.3417	0.4299	0.1808	0.2556	0.2917	0.2704
38.5	0.4393	0.4333	0.3414	0.4287	0.1805	0.2544	0.2909	0.2701
39	0.4405	0.4329	0.3412	0.4294	0.1803	0.2551	0.2921	0.2697
39.5	0.4402	0.4335	0.3419	0.4295	0.181	0.2552	0.2918	0.2703
40	0.4403	0.4336	0.3421	0.4295	0.1812	0.2552	0.2919	0.2704
40.5	0.4399	0.4339	0.3421	0.4293	0.1812	0.255	0.2915	0.2707
41	0.4401	0.4338	0.3421	0.429	0.1812	0.2547	0.2917	0.2706
41.5	0.4405	0.4334	0.3429	0.4294	0.182	0.2551	0.2921	0.2702
42	0.4389	0.4331	0.3422	0.4287	0.1813	0.2544	0.2905	0.2699
42.5	0.4401	0.4339	0.3431	0.4295	0.1822	0.2552	0.2917	0.2707
43	0.4405	0.4332	0.343	0.4299	0.1821	0.2556	0.2921	0.27
43.5	0.4402	0.4332	0.3442	0.4299	0.1833	0.2556	0.2918	0.27
44	0.44	0.4336	0.3435	0.4296	0.1826	0.2553	0.2916	0.2704
44.5	0.4399	0.4334	0.3436	0.4297	0.1827	0.2554	0.2915	0.2702
45	0.44	0.4335	0.3438	0.43	0.1829	0.2557	0.2916	0.2703
45.5	0.4402	0.4333	0.3437	0.4298	0.1828	0.2555	0.2918	0.2701
46	0.4401	0.4337	0.3437	0.43	0.1828	0.2557	0.2917	0.2705
46.5	0.4403	0.434	0.3439	0.4296	0.183	0.2553	0.2919	0.2708

## Sheet: Suppl Table 1
	Cell Type	Intracellular CS (µg/gDCW)		Extracellular CS (µg/L)		Intracellular CS sulfation %		Extracellular CS sulfation %		% secretion
		Average	Standard Deviation	Average	Standard Deviation	Average	Standard Deviation	Average	Standard Deviation
	K4 ΔkfoE ΔcysH (DE3)	145.64	46.35	14.51	6.23	0	0	0	0	98.96
	K4 ΔkfoE ΔcysH (DE3) Sw	126.64	15.56	10.76	1.5	21.31	1.35	0	0	98.78
	MG1655 ΔcysH (DE3) PCAF	39.24	1.56	0	0	0	0	0	0	0
	MG1655 ΔcysH (DE3) PCAFSw	13.14	0.85	0	0	57.68	6.39	0	0	0
